# Supplementary material for: A new species of Chilobrachys (Araneae, Theraphosidae) from Guangdong, China
Source: Biodivers Data J. 2022 Nov 3;10:e96467. doi: 10.3897/BDJ.10.e96467 (PMC9836454; doi:10.3897/BDJ.10.e96467)
Supplement: XML Treatment for Chilobrachys qishuoi [file BDJ.10.e96467-treatment1.xml]

<!DOCTYPE tp:taxon-treatment
  PUBLIC "-//TaxonX//DTD Taxonomic Treatment Publishing DTD v0 20100105//EN" "tax-treatment-NSO.dtd">
<tp:taxon-treatment xmlns:tp="http://www.plazi.org/taxpub"><tp:treatment-meta><mixed-citation publication-type="journal"><person-group><name><surname>Lin</surname><given-names>Ye-Jie</given-names></name><name><surname>Li</surname><given-names>Shuqiang</given-names></name><name><surname>Xie</surname><given-names>Chunyan</given-names></name></person-group><article-title>A new species of <italic><tp:taxon-name><tp:taxon-name-part taxon-name-part-type="genus" reg="Chilobrachys">Chilobrachys</tp:taxon-name-part></tp:taxon-name></italic> (<tp:taxon-name><tp:taxon-name-part taxon-name-part-type="order">Araneae</tp:taxon-name-part></tp:taxon-name>, <tp:taxon-name><tp:taxon-name-part taxon-name-part-type="family">Theraphosidae</tp:taxon-name-part></tp:taxon-name>) from Guangdong, China</article-title><source>Biodivers Data J</source><day>03</day><month>11</month><year>2022</year><volume>10</volume><pub-id pub-id-type="doi">10.3897/BDJ.10.e96467</pub-id></mixed-citation></tp:treatment-meta><tp:nomenclature><tp:taxon-name>
            <object-id xmlns:xlink="http://www.w3.org/1999/xlink" content-type="arpha" xlink:type="simple">7E59432F-1BD3-5103-90A0-9BE9D4C6B696</object-id>
            <tp:taxon-name-part taxon-name-part-type="genus">Chilobrachys</tp:taxon-name-part>
            <tp:taxon-name-part taxon-name-part-type="species">qishuoi</tp:taxon-name-part>
            <object-id xmlns:xlink="http://www.w3.org/1999/xlink" content-type="zoobank" xlink:type="simple" object-id-type="ZooBank">9B54BA15-963E-4244-9DB5-5D2426744C87</object-id>
          </tp:taxon-name><tp:taxon-authority>Lin &amp; Li, 2022</tp:taxon-authority><tp:taxon-status xmlns:xlink="http://www.w3.org/1999/xlink" xlink:type="simple">sp. n.</tp:taxon-status></tp:nomenclature><tp:treatment-sec sec-type="materials"><title>Materials</title><list list-type="alpha-lower" list-content="occurrences"><list-item><p><bold>Type status:</bold> <named-content xmlns:xlink="http://www.w3.org/1999/xlink" content-type="dwc:typeStatus" xlink:type="simple">Holotype</named-content>. <bold>Occurrence:</bold> recordedBy: <named-content xmlns:xlink="http://www.w3.org/1999/xlink" content-type="dwc:recordedBy" xlink:type="simple">Shuo Qi and Jincheng Liu</named-content>; sex: <named-content xmlns:xlink="http://www.w3.org/1999/xlink" content-type="dwc:sex" xlink:type="simple">male</named-content>; occurrenceID: <named-content xmlns:xlink="http://www.w3.org/1999/xlink" content-type="dwc:occurrenceID" xlink:type="simple">E239F997-4C70-59CD-9731-D57BF718D5CC</named-content>; <bold>Location:</bold> country: <named-content xmlns:xlink="http://www.w3.org/1999/xlink" content-type="dwc:country" xlink:type="simple">China</named-content>; stateProvince: <named-content xmlns:xlink="http://www.w3.org/1999/xlink" content-type="dwc:stateProvince" xlink:type="simple">Guangdong</named-content>; municipality: <named-content xmlns:xlink="http://www.w3.org/1999/xlink" content-type="dwc:municipality" xlink:type="simple">Qingyuan City</named-content>; locality: <named-content xmlns:xlink="http://www.w3.org/1999/xlink" content-type="dwc:locality" xlink:type="simple">Qingxin District, X366 Road, near Jingdong</named-content>; verbatimElevation: <named-content xmlns:xlink="http://www.w3.org/1999/xlink" content-type="dwc:verbatimElevation" xlink:type="simple">313 m</named-content>; verbatimCoordinates: <named-content xmlns:xlink="http://www.w3.org/1999/xlink" content-type="dwc:verbatimCoordinates" xlink:type="simple">N24.2320°, E112.8048°</named-content>; <bold>Identification:</bold> identifiedBy: <named-content xmlns:xlink="http://www.w3.org/1999/xlink" content-type="dwc:identifiedBy" xlink:type="simple">Yejie Lin</named-content>; <bold>Event:</bold> year: <named-content xmlns:xlink="http://www.w3.org/1999/xlink" content-type="dwc:year" xlink:type="simple">2022</named-content>; month: <named-content xmlns:xlink="http://www.w3.org/1999/xlink" content-type="dwc:month" xlink:type="simple">9</named-content>; day: <named-content xmlns:xlink="http://www.w3.org/1999/xlink" content-type="dwc:day" xlink:type="simple">17–22</named-content>; <bold>Record Level:</bold> institutionID: <named-content xmlns:xlink="http://www.w3.org/1999/xlink" content-type="dwc:institutionID" xlink:type="simple">IZCAS-Ar43549</named-content></p></list-item><list-item><p><bold>Type status:</bold> <named-content xmlns:xlink="http://www.w3.org/1999/xlink" content-type="dwc:typeStatus" xlink:type="simple">Paratype</named-content>. <bold>Occurrence:</bold> recordedBy: <named-content xmlns:xlink="http://www.w3.org/1999/xlink" content-type="dwc:recordedBy" xlink:type="simple">Shuo Qi and Jincheng Liu</named-content>; sex: <named-content xmlns:xlink="http://www.w3.org/1999/xlink" content-type="dwc:sex" xlink:type="simple">male</named-content>; occurrenceID: <named-content xmlns:xlink="http://www.w3.org/1999/xlink" content-type="dwc:occurrenceID" xlink:type="simple">B011EB7C-D71C-58FF-9649-488522763C14</named-content>; <bold>Location:</bold> country: <named-content xmlns:xlink="http://www.w3.org/1999/xlink" content-type="dwc:country" xlink:type="simple">China</named-content>; stateProvince: <named-content xmlns:xlink="http://www.w3.org/1999/xlink" content-type="dwc:stateProvince" xlink:type="simple">Guangdong</named-content>; municipality: <named-content xmlns:xlink="http://www.w3.org/1999/xlink" content-type="dwc:municipality" xlink:type="simple">Qingyuan City</named-content>; locality: <named-content xmlns:xlink="http://www.w3.org/1999/xlink" content-type="dwc:locality" xlink:type="simple">Qingxin District, X366 Road, near Jingdong</named-content>; verbatimElevation: <named-content xmlns:xlink="http://www.w3.org/1999/xlink" content-type="dwc:verbatimElevation" xlink:type="simple">313 m</named-content>; verbatimCoordinates: <named-content xmlns:xlink="http://www.w3.org/1999/xlink" content-type="dwc:verbatimCoordinates" xlink:type="simple">N24.2320°, E112.8048°</named-content>; <bold>Identification:</bold> identifiedBy: <named-content xmlns:xlink="http://www.w3.org/1999/xlink" content-type="dwc:identifiedBy" xlink:type="simple">Yejie Lin</named-content>; <bold>Event:</bold> year: <named-content xmlns:xlink="http://www.w3.org/1999/xlink" content-type="dwc:year" xlink:type="simple">2022</named-content>; month: <named-content xmlns:xlink="http://www.w3.org/1999/xlink" content-type="dwc:month" xlink:type="simple">9</named-content>; day: <named-content xmlns:xlink="http://www.w3.org/1999/xlink" content-type="dwc:day" xlink:type="simple">17–22</named-content>; <bold>Record Level:</bold> institutionID: <named-content xmlns:xlink="http://www.w3.org/1999/xlink" content-type="dwc:institutionID" xlink:type="simple">IZCAS-Ar43550</named-content></p></list-item><list-item><p><bold>Type status:</bold> <named-content xmlns:xlink="http://www.w3.org/1999/xlink" content-type="dwc:typeStatus" xlink:type="simple">Paratype</named-content>. <bold>Occurrence:</bold> recordedBy: <named-content xmlns:xlink="http://www.w3.org/1999/xlink" content-type="dwc:recordedBy" xlink:type="simple">Shuo Qi and Jincheng Liu</named-content>; sex: <named-content xmlns:xlink="http://www.w3.org/1999/xlink" content-type="dwc:sex" xlink:type="simple">male</named-content>; occurrenceID: <named-content xmlns:xlink="http://www.w3.org/1999/xlink" content-type="dwc:occurrenceID" xlink:type="simple">B011EB7C-D71C-58FF-9649-488522763C14</named-content>; <bold>Location:</bold> country: <named-content xmlns:xlink="http://www.w3.org/1999/xlink" content-type="dwc:country" xlink:type="simple">China</named-content>; stateProvince: <named-content xmlns:xlink="http://www.w3.org/1999/xlink" content-type="dwc:stateProvince" xlink:type="simple">Guangdong</named-content>; municipality: <named-content xmlns:xlink="http://www.w3.org/1999/xlink" content-type="dwc:municipality" xlink:type="simple">Qingyuan City</named-content>; locality: <named-content xmlns:xlink="http://www.w3.org/1999/xlink" content-type="dwc:locality" xlink:type="simple">Qingxin District, X366 Road, near Jingdong</named-content>; verbatimElevation: <named-content xmlns:xlink="http://www.w3.org/1999/xlink" content-type="dwc:verbatimElevation" xlink:type="simple">313 m</named-content>; verbatimCoordinates: <named-content xmlns:xlink="http://www.w3.org/1999/xlink" content-type="dwc:verbatimCoordinates" xlink:type="simple">N24.2320°, E112.8048°</named-content>; <bold>Identification:</bold> identifiedBy: <named-content xmlns:xlink="http://www.w3.org/1999/xlink" content-type="dwc:identifiedBy" xlink:type="simple">Yejie Lin</named-content>; <bold>Event:</bold> year: <named-content xmlns:xlink="http://www.w3.org/1999/xlink" content-type="dwc:year" xlink:type="simple">2022</named-content>; month: <named-content xmlns:xlink="http://www.w3.org/1999/xlink" content-type="dwc:month" xlink:type="simple">9</named-content>; day: <named-content xmlns:xlink="http://www.w3.org/1999/xlink" content-type="dwc:day" xlink:type="simple">17–22</named-content>; <bold>Record Level:</bold> institutionID: <named-content xmlns:xlink="http://www.w3.org/1999/xlink" content-type="dwc:institutionID" xlink:type="simple">IZCAS-Ar43551</named-content></p></list-item><list-item><p><bold>Type status:</bold> <named-content xmlns:xlink="http://www.w3.org/1999/xlink" content-type="dwc:typeStatus" xlink:type="simple">Paratype</named-content>. <bold>Occurrence:</bold> recordedBy: <named-content xmlns:xlink="http://www.w3.org/1999/xlink" content-type="dwc:recordedBy" xlink:type="simple">Shuo Qi</named-content>; sex: <named-content xmlns:xlink="http://www.w3.org/1999/xlink" content-type="dwc:sex" xlink:type="simple">female</named-content>; occurrenceID: <named-content xmlns:xlink="http://www.w3.org/1999/xlink" content-type="dwc:occurrenceID" xlink:type="simple">B011EB7C-D71C-58FF-9649-488522763C14</named-content>; <bold>Location:</bold> country: <named-content xmlns:xlink="http://www.w3.org/1999/xlink" content-type="dwc:country" xlink:type="simple">China</named-content>; stateProvince: <named-content xmlns:xlink="http://www.w3.org/1999/xlink" content-type="dwc:stateProvince" xlink:type="simple">Guangdong</named-content>; municipality: <named-content xmlns:xlink="http://www.w3.org/1999/xlink" content-type="dwc:municipality" xlink:type="simple">Qingyuan City</named-content>; locality: <named-content xmlns:xlink="http://www.w3.org/1999/xlink" content-type="dwc:locality" xlink:type="simple">Qingxin District, X366 Road, near Jingdong</named-content>; verbatimElevation: <named-content xmlns:xlink="http://www.w3.org/1999/xlink" content-type="dwc:verbatimElevation" xlink:type="simple">313 m</named-content>; verbatimCoordinates: <named-content xmlns:xlink="http://www.w3.org/1999/xlink" content-type="dwc:verbatimCoordinates" xlink:type="simple">N24.2320°, E112.8048°</named-content>; <bold>Identification:</bold> identifiedBy: <named-content xmlns:xlink="http://www.w3.org/1999/xlink" content-type="dwc:identifiedBy" xlink:type="simple">Yejie Lin</named-content>; <bold>Event:</bold> year: <named-content xmlns:xlink="http://www.w3.org/1999/xlink" content-type="dwc:year" xlink:type="simple">2022</named-content>; month: <named-content xmlns:xlink="http://www.w3.org/1999/xlink" content-type="dwc:month" xlink:type="simple">8</named-content>; day: <named-content xmlns:xlink="http://www.w3.org/1999/xlink" content-type="dwc:day" xlink:type="simple">20</named-content>; <bold>Record Level:</bold> institutionID: <named-content xmlns:xlink="http://www.w3.org/1999/xlink" content-type="dwc:institutionID" xlink:type="simple">IZCAS-Ar43552</named-content></p></list-item><list-item><p><bold>Type status:</bold> <named-content xmlns:xlink="http://www.w3.org/1999/xlink" content-type="dwc:typeStatus" xlink:type="simple">Paratype</named-content>. <bold>Occurrence:</bold> recordedBy: <named-content xmlns:xlink="http://www.w3.org/1999/xlink" content-type="dwc:recordedBy" xlink:type="simple">Shuo Qi and Jincheng Liu</named-content>; sex: <named-content xmlns:xlink="http://www.w3.org/1999/xlink" content-type="dwc:sex" xlink:type="simple">female</named-content>; occurrenceID: <named-content xmlns:xlink="http://www.w3.org/1999/xlink" content-type="dwc:occurrenceID" xlink:type="simple">B011EB7C-D71C-58FF-9649-488522763C14</named-content>; <bold>Location:</bold> country: <named-content xmlns:xlink="http://www.w3.org/1999/xlink" content-type="dwc:country" xlink:type="simple">China</named-content>; stateProvince: <named-content xmlns:xlink="http://www.w3.org/1999/xlink" content-type="dwc:stateProvince" xlink:type="simple">Guangdong</named-content>; municipality: <named-content xmlns:xlink="http://www.w3.org/1999/xlink" content-type="dwc:municipality" xlink:type="simple">Qingyuan City</named-content>; locality: <named-content xmlns:xlink="http://www.w3.org/1999/xlink" content-type="dwc:locality" xlink:type="simple">Qingxin District, X366 Road, near Jingdong</named-content>; verbatimElevation: <named-content xmlns:xlink="http://www.w3.org/1999/xlink" content-type="dwc:verbatimElevation" xlink:type="simple">313 m</named-content>; verbatimCoordinates: <named-content xmlns:xlink="http://www.w3.org/1999/xlink" content-type="dwc:verbatimCoordinates" xlink:type="simple">N24.2320°, E112.8048°</named-content>; <bold>Identification:</bold> identifiedBy: <named-content xmlns:xlink="http://www.w3.org/1999/xlink" content-type="dwc:identifiedBy" xlink:type="simple">Yejie Lin</named-content>; <bold>Event:</bold> year: <named-content xmlns:xlink="http://www.w3.org/1999/xlink" content-type="dwc:year" xlink:type="simple">2022</named-content>; month: <named-content xmlns:xlink="http://www.w3.org/1999/xlink" content-type="dwc:month" xlink:type="simple">9</named-content>; day: <named-content xmlns:xlink="http://www.w3.org/1999/xlink" content-type="dwc:day" xlink:type="simple">17–22</named-content>; <bold>Record Level:</bold> institutionID: <named-content xmlns:xlink="http://www.w3.org/1999/xlink" content-type="dwc:institutionID" xlink:type="simple">IZCAS-Ar43553</named-content></p></list-item></list></tp:treatment-sec><tp:treatment-sec sec-type="Description"><title>Description</title><p><bold>Male</bold> (holotype, IZCAS-Ar43549) (Fig. <xref ref-type="fig" rid="F8205189">2</xref>A, Fig. <xref ref-type="fig" rid="F8205191">3</xref>, Fig. <xref ref-type="fig" rid="F8205193">5</xref>, Fig. <xref ref-type="fig" rid="F8205195">6</xref>A, B and Fig. <xref ref-type="fig" rid="F8205197">7</xref>A).</p><p>Colouration in alcohol: Carapace, palp and legs red brown. Chelicerae and abdomen black (Fig. <xref ref-type="fig" rid="F8205191">3</xref>A).</p><p>Carapace 11.27 long, 9.82 wide, with long white setae. Eye group 2.02 long, 0.91 wide. MOA 1.24 long, anterior width 0.96, posterior width 1.24 (Fig. <xref ref-type="fig" rid="F8205191">3</xref>B). Eye sizes and interdistances: ALE 0.47, AME 0.42, PLE 0.38, PME 0.38; ALE–AME 0.11, AME–AME 0.18, PLE–PME 0.09, PME–PME 0.79. Fovea deep, slightly procurved, on one third of the carapace, occupying about one fifth of carapace width at that point. Four pairs of radial furrows (Fig. <xref ref-type="fig" rid="F8205191">3</xref>A).</p><p>Chelicera 6.94 long, 4.80 high, with long white grey setae. Promargin with dense brown hairs, retromargin with one row of 11 teeth, fang furrow with 35 denticles, strikers spiniform. Fang 5.54 long (Fig. <xref ref-type="fig" rid="F8205191">3</xref>G and H).</p><p>Labium 1.68 long, 2.21 wide, with 457 cuspules, covering almost 1/3 of area of labium, terminal brown, with long bristles (Fig. <xref ref-type="fig" rid="F8205191">3</xref>D).</p><p>Maxilla 4.73 long, 2.18 wide, with 267 cuspules. Stridulating lyra almost two times longer than height, with two kinds of stridulating setae: one row of 10 club-shaped, straight setae and dense spiniform setae (Fig. <xref ref-type="fig" rid="F8205191">3</xref>C, E and F).</p><p>Sternum 5.20 long, 4.47 wide, yellow brown, covered with two kinds of hairs: black erect bristles and non-erect brown hairs, separated from labium by fan-shaped areas. Three pairs of sigilla present, anterior pair small, oval; posterior pairs larger (Fig. <xref ref-type="fig" rid="F8205191">3</xref>D).</p><p>Legs with dense long and white setae on patellae and tibiae, without any spines. Tarsi I–III with 2 claws, tarsus IV with 3 claws, without denticle. Leg measurements: I 43.11 (12.46 + 4.92+ 11.17 + 8.57 + 5.99), II 37.47 (10.34 + 3.47 + 9.99 + 7.74 + 5.93), III 31.93 (8.07 + 3.28 + 8.09 + 8.12 + 4.37), IV 44.09 (11.57 + 3.45 + 11.55 + 11.92 + 5.60). Leg formula: 4123. Scopula on tarsus IV cracked by a band of macrosetae, scopulae of tarsi I–III not divided.</p><p>Abdomen 12.11 long, 6.37 wide, oval, without any pattern, covered with long light brown and white setae of varying lengths. PMS 1.75 long, PLS 8.99 long.</p><p>Palp (Fig. <xref ref-type="fig" rid="F8205193">5</xref>, Fig. <xref ref-type="fig" rid="F8205195">6</xref>A, B and Fig. <xref ref-type="fig" rid="F8205197">7</xref>A). Tibia with many setae laterally, swollen at base. Bulb oval, with tegular apophysis; embolus slightly curved, slender, sickle-shaped, with weakly developed apical, prolateral inferior and prolateral superior keels. Distal edge of embolus flat.</p><p><bold>Female</bold> (one paratype, IZCAS-Ar43552) (Fig. <xref ref-type="fig" rid="F8205189">2</xref>B, Fig. <xref ref-type="fig" rid="F8205219">4</xref> and Fig. <xref ref-type="fig" rid="F8228032">9</xref><xref ref-type="fig" rid="F8228040">d</xref>).</p><p>Colouration in alcohol: Same as in male (Fig. <xref ref-type="fig" rid="F8205219">4</xref>A).</p><p>Carapace 18.75 long, 16.54 wide, with long light brown setae. Eye group 6.41 long, 2.72 wide. MOA 2.19 long, anterior width 2.87, posterior width 4.45 (Fig. <xref ref-type="fig" rid="F8205219">4</xref>B). Eye sizes and interdistances: ALE 1.29, AME 0.98, PLE 1.24, PME 1.05; ALE–AME 0.66, AME–AME 0.71, PLE–PME 0.37, PME–PME 2.90. Others as in male (Fig. <xref ref-type="fig" rid="F8205219">4</xref>A).</p><p>Chelicera 10.68 long, 7.93 high, with long light brown setae. Promargin with dense brown hairs, retromargin with one row of 18 teeth, fang furrow with 94 denticles, strikers spiniform. Fang 8.68 long (Fig. <xref ref-type="fig" rid="F8205219">4</xref>G and H).</p><p>Labium 2.60 long, 2.98 wide, with 580 cuspules, others as in male (Fig. <xref ref-type="fig" rid="F8205219">4</xref>D).</p><p>Maxilla 8.02 long, 4.29 wide, with 580 cuspules. Stridulating lyra almost three times longer than its height, others as in male (Fig. <xref ref-type="fig" rid="F8205219">4</xref>C, E and F).</p><p>Sternum 8.48 long, 5.13 wide, others as in male (Fig. <xref ref-type="fig" rid="F8205219">4</xref>D).</p><p>Legs with long and short brown setae, others as in male. Leg measurements: I 52.92 (15.19 + 6.58+ 13.56 + 9.37 + 8.22), II 45.25 (13.09 + 5.90 + 11.21 + 8.67 + 6.38), III 40.12 (10.16 + 5.30 + 9.04 + 9.04 + 6.58), IV 51.89 (13.47 + 5.46 + 12.72 + 13.18 + 7.06). Leg formula: 1423.</p><p>Abdomen 20.36 long, 12.38 wide, covered with long light brown setae of varying lengths. PMS 2.75 long, PLS 11.87 long.</p><p>Spermathecae (Fig. <xref ref-type="fig" rid="F8228032">9</xref><xref ref-type="fig" rid="F8228040">d</xref>) simple. Two separated spermathecal lobes, without branch, middle with contraction, swollen distally, straight with genital furrow. Receptacles: 1.62 long, neck width 0.32, base width 0.71; contraction area: 0.46 long; spermathecal lobe: 0.50 long, 0.44 wide. LSE: 1.13 wide, BSE: 0.77 wide. BRV: 56%, LRV: 27%, LBW: 48%, NBW: 35%, NLW: 72%, LSE–BSE 68%.</p></tp:treatment-sec><tp:treatment-sec sec-type="Diagnosis"><title>Diagnosis</title><p>The new species is similar in habitus to <italic><tp:taxon-name><tp:taxon-name-part taxon-name-part-type="genus" reg="Chilobrachys">C.</tp:taxon-name-part><tp:taxon-name-part taxon-name-part-type="species" reg="hubei">hubei</tp:taxon-name-part></tp:taxon-name></italic>: the male with dense white setae on carapace, patellae and tibiae and the female with light brown carapace and chelicerae (Fig. <xref ref-type="fig" rid="F8205189">2</xref>A and B, <xref ref-type="bibr" rid="B8205335">Yu et al. 2021</xref>, figs. 3A and B). The bulbis similar to those of <italic><tp:taxon-name><tp:taxon-name-part taxon-name-part-type="genus" reg="Chilobrachys">C.</tp:taxon-name-part><tp:taxon-name-part taxon-name-part-type="species" reg="hubei">hubei</tp:taxon-name-part></tp:taxon-name></italic> and <italic><tp:taxon-name><tp:taxon-name-part taxon-name-part-type="genus" reg="Chilobrachys">C.</tp:taxon-name-part><tp:taxon-name-part taxon-name-part-type="species" reg="liboensis">liboensis</tp:taxon-name-part></tp:taxon-name></italic> in having the same angle of the embolus relative to the bulb. The spermathecae are similar to those of <italic><tp:taxon-name><tp:taxon-name-part taxon-name-part-type="genus" reg="Chilobrachys">C.</tp:taxon-name-part><tp:taxon-name-part taxon-name-part-type="species" reg="hubei">hubei</tp:taxon-name-part></tp:taxon-name></italic> and <italic><tp:taxon-name><tp:taxon-name-part taxon-name-part-type="genus" reg="Chilobrachys">C.</tp:taxon-name-part><tp:taxon-name-part taxon-name-part-type="species" reg="lubricus">lubricus</tp:taxon-name-part></tp:taxon-name></italic> by the spermathecal lobes swollen, with contraction at the neck, the base of the receptacles wider than the spermathecal lobes. The ratio of the length of the receptacle to BSE is almost 1:0.5 in <italic><tp:taxon-name><tp:taxon-name-part taxon-name-part-type="genus" reg="Chilobrachys">C.</tp:taxon-name-part><tp:taxon-name-part taxon-name-part-type="species" reg="qishuoi">qishuoi</tp:taxon-name-part></tp:taxon-name></italic> sp. n. and <italic><tp:taxon-name><tp:taxon-name-part taxon-name-part-type="genus" reg="Chilobrachys">C.</tp:taxon-name-part><tp:taxon-name-part taxon-name-part-type="species" reg="hubei">hubei</tp:taxon-name-part></tp:taxon-name></italic> and the length ratio of the spermathecal lobe to the contraction area is almost 1:1 in <italic><tp:taxon-name><tp:taxon-name-part taxon-name-part-type="genus" reg="Chilobrachys">C.</tp:taxon-name-part><tp:taxon-name-part taxon-name-part-type="species" reg="qishuoi">qishuoi</tp:taxon-name-part></tp:taxon-name></italic> sp. n. and <italic><tp:taxon-name><tp:taxon-name-part taxon-name-part-type="genus" reg="Chilobrachys">C.</tp:taxon-name-part><tp:taxon-name-part taxon-name-part-type="species" reg="lubricus">lubricus</tp:taxon-name-part></tp:taxon-name></italic> (Fig. <xref ref-type="fig" rid="F8228032">9</xref><xref ref-type="fig" rid="F8228039">c</xref>, <xref ref-type="fig" rid="F8228040">d</xref>, <xref ref-type="bibr" rid="B8205335">Yu et al. 2021</xref>, figs. 2C–E).</p><p>However, the male of <italic><tp:taxon-name><tp:taxon-name-part taxon-name-part-type="genus" reg="Chilobrachys">C.</tp:taxon-name-part><tp:taxon-name-part taxon-name-part-type="species" reg="qishuoi">qishuoi</tp:taxon-name-part></tp:taxon-name></italic> sp. n. can be distinguished from that of <italic><tp:taxon-name><tp:taxon-name-part taxon-name-part-type="genus" reg="Chilobrachys">C.</tp:taxon-name-part><tp:taxon-name-part taxon-name-part-type="species" reg="hubei">hubei</tp:taxon-name-part></tp:taxon-name></italic> by the apical keel with an angle range of 60° to 90° (Fig. <xref ref-type="fig" rid="F8205197">7</xref>) [vs. 120° in <italic><tp:taxon-name><tp:taxon-name-part taxon-name-part-type="genus" reg="Chilobrachys">C.</tp:taxon-name-part><tp:taxon-name-part taxon-name-part-type="species" reg="hubei">hubei</tp:taxon-name-part></tp:taxon-name></italic> (<italic>Fig. <xref ref-type="fig" rid="F8205208">8</xref><xref ref-type="fig" rid="F8205215">c</xref></italic>) and 150° in <italic><tp:taxon-name><tp:taxon-name-part taxon-name-part-type="genus" reg="Chilobrachys">C.</tp:taxon-name-part><tp:taxon-name-part taxon-name-part-type="species" reg="liboensis">liboensis</tp:taxon-name-part></tp:taxon-name></italic> (Fig. <xref ref-type="fig" rid="F8205208">8</xref><xref ref-type="fig" rid="F8205217">e</xref>)], the terminal of the embolus at a right angle in <italic><tp:taxon-name><tp:taxon-name-part taxon-name-part-type="genus" reg="Chilobrachys">C.</tp:taxon-name-part><tp:taxon-name-part taxon-name-part-type="species" reg="qishuoi">qishuoi</tp:taxon-name-part></tp:taxon-name></italic> sp. n. (Fig. <xref ref-type="fig" rid="F8205197">7</xref>) [vs. blunt in <italic><tp:taxon-name><tp:taxon-name-part taxon-name-part-type="genus" reg="Chilobrachys">C.</tp:taxon-name-part><tp:taxon-name-part taxon-name-part-type="species" reg="hubei">hubei</tp:taxon-name-part></tp:taxon-name></italic> and <italic><tp:taxon-name><tp:taxon-name-part taxon-name-part-type="genus" reg="Chilobrachys">C.</tp:taxon-name-part><tp:taxon-name-part taxon-name-part-type="species" reg="liboensis">liboensis</tp:taxon-name-part></tp:taxon-name></italic> (Fig. <xref ref-type="fig" rid="F8205208">8</xref><xref ref-type="fig" rid="F8205215">c</xref>, <xref ref-type="fig" rid="F8205217">e</xref>)] and the length ratio of the prolateral inferior keel to the apical keel almost 75%–80% in <italic><tp:taxon-name><tp:taxon-name-part taxon-name-part-type="genus" reg="Chilobrachys">C.</tp:taxon-name-part><tp:taxon-name-part taxon-name-part-type="species" reg="qishuoi">qishuoi</tp:taxon-name-part></tp:taxon-name></italic> sp. n. (Fig. <xref ref-type="fig" rid="F8205197">7</xref>) [vs. 62% in <italic><tp:taxon-name><tp:taxon-name-part taxon-name-part-type="genus" reg="Chilobrachys">C.</tp:taxon-name-part><tp:taxon-name-part taxon-name-part-type="species" reg="hubei">hubei</tp:taxon-name-part></tp:taxon-name></italic> (<italic>Fig. <xref ref-type="fig" rid="F8205208">8</xref><xref ref-type="fig" rid="F8205215">c</xref></italic>) and 42% in <italic><tp:taxon-name><tp:taxon-name-part taxon-name-part-type="genus" reg="Chilobrachys">C.</tp:taxon-name-part><tp:taxon-name-part taxon-name-part-type="species" reg="liboensis">liboensis</tp:taxon-name-part></tp:taxon-name></italic> (Fig. <xref ref-type="fig" rid="F8205208">8</xref><xref ref-type="fig" rid="F8205217">e</xref>)]. In females, the length ratio of the spermathecal lobes to the neck is almost 1:1 in <italic><tp:taxon-name><tp:taxon-name-part taxon-name-part-type="genus" reg="Chilobrachys">C.</tp:taxon-name-part><tp:taxon-name-part taxon-name-part-type="species" reg="qishuoi">qishuoi</tp:taxon-name-part></tp:taxon-name></italic> sp. n. (Fig. <xref ref-type="fig" rid="F8228032">9</xref><xref ref-type="fig" rid="F8228040">d</xref>) [vs. 1:0.25 in <italic><tp:taxon-name><tp:taxon-name-part taxon-name-part-type="genus" reg="Chilobrachys">C.</tp:taxon-name-part><tp:taxon-name-part taxon-name-part-type="species" reg="hubei">hubei</tp:taxon-name-part></tp:taxon-name></italic> (Fig. <xref ref-type="fig" rid="F8228032">9</xref><xref ref-type="fig" rid="F8228038">b</xref>, <xref ref-type="bibr" rid="B8205335">Yu et al. 2021</xref>, fig. 2F)], the receptacles are at 90° angle with genital furrow, with LBW almost 50% and the ratio of the length of the receptacle to the BSE almost 1:0.5 (Fig. <xref ref-type="fig" rid="F8228032">9</xref><xref ref-type="fig" rid="F8228040">d</xref>) [vs. 75° angle, LBW more than 50% and the ratio almost 1:0.3 in <italic><tp:taxon-name><tp:taxon-name-part taxon-name-part-type="genus" reg="Chilobrachys">C.</tp:taxon-name-part><tp:taxon-name-part taxon-name-part-type="species" reg="lubricus">lubricus</tp:taxon-name-part></tp:taxon-name></italic> (Fig. <xref ref-type="fig" rid="F8228032">9</xref><xref ref-type="fig" rid="F8228039">c</xref>, <xref ref-type="bibr" rid="B8205335">Yu et al. 2021</xref>, figs. 2D and E)].</p></tp:treatment-sec><tp:treatment-sec sec-type="Etymology"><title>Etymology</title><p>The species is named after Mr. Shuo Qi, who collected type material; noun (name) in genitive case.</p></tp:treatment-sec><tp:treatment-sec sec-type="Distribution"><title>Distribution</title><p>Known only from the type locality (China, Guangdong) (Fig. <xref ref-type="fig" rid="F8205225">10</xref>).</p></tp:treatment-sec><tp:treatment-sec sec-type="Ecology"><title>Ecology</title><p>The specimens were found in barren limestone rock walls with some vegetation (Fig. <xref ref-type="fig" rid="F8228059">1</xref>B). They construct their retreats in natural rock burrows formed in the karst landscape; the burrows are usually about 6 to 8 cm in diameter. The web extends 20 to 30 cm inwards from the burrow (Fig. <xref ref-type="fig" rid="F8228059">1</xref>A). At night, they move to the entrance of the burrow, waiting for prey to pass by (Fig. <xref ref-type="fig" rid="F8228059">1</xref>C).</p></tp:treatment-sec><tp:treatment-sec sec-type="DNA barcode"><title>DNA barcode</title><p>CTATTATTAGATCATCTGTTGGGAAGCGTGAGCCCTTCGGAACTTTGGGAATAATTTATGCTATGGTTAGAATTGGTGGGATGGGGTTTGTTGTATGAGCTCATCATATGTTTTCTGTGGGAATAGATGTAGATACGCGGGCATATTTTACGGCAGCAACTATGGTGATTGCTGTCCCTACGGGAATTAGGGTATTTAGATGAATAGCTACGTTGTATGGATCTTACTTTAAGATGGATACCTCTTTGATATGGTGTGTTGGGTTCGTTTTTTTGTTTACTTTAGGGGGATTAACCGGGGTGGTTTTGGCTAATTCTTCTTTGGATATTATTTTGCATGATACTTATTATGTGGTTGCTCATTTTC (Ar43552, GenBank accession number <ext-link xmlns:xlink="http://www.w3.org/1999/xlink" ext-link-type="uri" xlink:href="https://www.ncbi.nlm.nih.gov/nuccore/OP394115" xlink:type="simple">OP394115</ext-link>).</p></tp:treatment-sec><tp:treatment-sec><!--Section generated to contain objects referenced in tp:taxon-treatment.--><fig id="F8205189" position="float" orientation="portrait"><object-id xmlns:xlink="http://www.w3.org/1999/xlink" content-type="arpha" xlink:type="simple">91C5C0F7-2CFC-5CCC-B476-7D6F3895DB53</object-id><object-id xmlns:xlink="http://www.w3.org/1999/xlink" content-type="doi" xlink:type="simple">10.3897/BDJ.10.e96467.figure2</object-id><label>Figure 2.</label><caption><p><italic><tp:taxon-name><tp:taxon-name-part taxon-name-part-type="genus" reg="Chilobrachys">Chilobrachys</tp:taxon-name-part><tp:taxon-name-part taxon-name-part-type="species" reg="qishuoi">qishuoi</tp:taxon-name-part></tp:taxon-name></italic> sp. n., <bold>A</bold> holotype male; <bold>B</bold> paratype female (Ar43552), live. Photos by Shuo Qi.</p></caption><graphic xmlns:xlink="http://www.w3.org/1999/xlink" xlink:href="bdj-10-e96467-g002.jpg" position="float" id="oo_757972.jpg" orientation="portrait" xlink:type="simple"><uri content-type="original_file" xlink:type="simple">https://binary.pensoft.net/fig/757972</uri></graphic></fig><fig id="F8205191" position="float" orientation="portrait"><object-id xmlns:xlink="http://www.w3.org/1999/xlink" content-type="arpha" xlink:type="simple">89C7C02A-63E4-5677-B30B-5938F57DC0D0</object-id><object-id xmlns:xlink="http://www.w3.org/1999/xlink" content-type="doi" xlink:type="simple">10.3897/BDJ.10.e96467.figure3</object-id><label>Figure 3.</label><caption><p><italic><tp:taxon-name><tp:taxon-name-part taxon-name-part-type="genus" reg="Chilobrachys">Chilobrachys</tp:taxon-name-part><tp:taxon-name-part taxon-name-part-type="species" reg="qishuoi">qishuoi</tp:taxon-name-part></tp:taxon-name></italic> sp. n., holotype male <bold>A</bold> habitus, dorsal; <bold>B</bold> ocular tubercle; <bold>C</bold> left maxilla; <bold>D</bold> sternum; <bold>E</bold> stridulatory lyra, lateral view; <bold>F</bold> same, ventral view; <bold>G</bold> chelicera, retrolateral view; <bold>H</bold> same, prolateral view.</p></caption><graphic xmlns:xlink="http://www.w3.org/1999/xlink" xlink:href="bdj-10-e96467-g003.jpg" position="float" id="oo_757973.jpg" orientation="portrait" xlink:type="simple"><uri content-type="original_file" xlink:type="simple">https://binary.pensoft.net/fig/757973</uri></graphic></fig><fig id="F8205193" position="float" orientation="portrait"><object-id xmlns:xlink="http://www.w3.org/1999/xlink" content-type="arpha" xlink:type="simple">67ED2F71-6194-56A9-8EE8-41128EFE4537</object-id><object-id xmlns:xlink="http://www.w3.org/1999/xlink" content-type="doi" xlink:type="simple">10.3897/BDJ.10.e96467.figure5</object-id><label>Figure 5.</label><caption><p><italic><tp:taxon-name><tp:taxon-name-part taxon-name-part-type="genus" reg="Chilobrachys">Chilobrachys</tp:taxon-name-part><tp:taxon-name-part taxon-name-part-type="species" reg="qishuoi">qishuoi</tp:taxon-name-part></tp:taxon-name></italic> sp. n., holotype, male left palp. <bold>A</bold> prolateral view; <bold>B</bold> ventral view; <bold>C</bold> retrolateral view.</p></caption><graphic xmlns:xlink="http://www.w3.org/1999/xlink" xlink:href="bdj-10-e96467-g005.jpg" position="float" id="oo_757977.jpg" orientation="portrait" xlink:type="simple"><uri content-type="original_file" xlink:type="simple">https://binary.pensoft.net/fig/757977</uri></graphic></fig><fig id="F8205195" position="float" orientation="portrait"><object-id xmlns:xlink="http://www.w3.org/1999/xlink" content-type="arpha" xlink:type="simple">87A52D4C-6F06-5F45-8866-98B657F415DE</object-id><object-id xmlns:xlink="http://www.w3.org/1999/xlink" content-type="doi" xlink:type="simple">10.3897/BDJ.10.e96467.figure6</object-id><label>Figure 6.</label><caption><p><italic><tp:taxon-name><tp:taxon-name-part taxon-name-part-type="genus" reg="Chilobrachys">Chilobrachys</tp:taxon-name-part><tp:taxon-name-part taxon-name-part-type="species" reg="qishuoi">qishuoi</tp:taxon-name-part></tp:taxon-name></italic> sp. n., right palp bulb, rotated horizontally <bold>A</bold>, <bold>C</bold> retrolateral view; <bold>B</bold> prolateral view. Abbreviations: <bold>A</bold> apical keel; <bold>PI</bold> prolateral inferior keel; <bold>PS</bold> prolateral superior keel; <bold>TA</bold> tegular apophysis.</p></caption><graphic xmlns:xlink="http://www.w3.org/1999/xlink" xlink:href="bdj-10-e96467-g006.jpg" position="float" id="oo_764622.jpg" orientation="portrait" xlink:type="simple"><uri content-type="original_file" xlink:type="simple">https://binary.pensoft.net/fig/764622</uri></graphic></fig><fig id="F8205197" position="float" orientation="portrait"><object-id xmlns:xlink="http://www.w3.org/1999/xlink" content-type="arpha" xlink:type="simple">9D767C1E-A79C-54CB-A39D-EE87D9C3B979</object-id><object-id xmlns:xlink="http://www.w3.org/1999/xlink" content-type="doi" xlink:type="simple">10.3897/BDJ.10.e96467.figure7</object-id><label>Figure 7.</label><caption><p><italic><tp:taxon-name><tp:taxon-name-part taxon-name-part-type="genus" reg="Chilobrachys">Chilobrachys</tp:taxon-name-part><tp:taxon-name-part taxon-name-part-type="species" reg="qishuoi">qishuoi</tp:taxon-name-part></tp:taxon-name></italic> sp. n., tip of embolus. Abbreviations: <bold>A</bold> apical keel; <bold>EO</bold> embolic opening; <bold>PI</bold> prolateral inferior keel; <bold>PS</bold> prolateral superior keel.</p></caption><graphic xmlns:xlink="http://www.w3.org/1999/xlink" xlink:href="bdj-10-e96467-g007.jpg" position="float" id="oo_757982.jpg" orientation="portrait" xlink:type="simple"><uri content-type="original_file" xlink:type="simple">https://binary.pensoft.net/fig/757982</uri></graphic></fig><fig id="F8205219" position="float" orientation="portrait"><object-id xmlns:xlink="http://www.w3.org/1999/xlink" content-type="arpha" xlink:type="simple">A9A36220-25F5-5FF6-BB91-C6FF3A9AA4E9</object-id><object-id xmlns:xlink="http://www.w3.org/1999/xlink" content-type="doi" xlink:type="simple">10.3897/BDJ.10.e96467.figure4</object-id><label>Figure 4.</label><caption><p><italic><tp:taxon-name><tp:taxon-name-part taxon-name-part-type="genus" reg="Chilobrachys">Chilobrachys</tp:taxon-name-part><tp:taxon-name-part taxon-name-part-type="species" reg="qishuoi">qishuoi</tp:taxon-name-part></tp:taxon-name></italic> sp. n., paratype female (Ar43552) <bold>A</bold> habitus, dorsal; <bold>B</bold> ocular tubercle; <bold>C</bold> left maxilla; <bold>D</bold> sternum; <bold>E</bold> stridulatory lyra, lateral view; <bold>F</bold> same, ventral view; <bold>G</bold> chelicera, retrolateral view; <bold>H</bold> same, prolateral view.</p></caption><graphic xmlns:xlink="http://www.w3.org/1999/xlink" xlink:href="bdj-10-e96467-g004.jpg" position="float" id="oo_757995.jpg" orientation="portrait" xlink:type="simple"><uri content-type="original_file" xlink:type="simple">https://binary.pensoft.net/fig/757995</uri></graphic></fig><fig-group id="F8228032" position="float" orientation="portrait"><caption><p>Spermathecae of <italic><tp:taxon-name><tp:taxon-name-part taxon-name-part-type="genus" reg="Chilobrachys">Chilobrachys</tp:taxon-name-part></tp:taxon-name></italic> species in China, dorsal view. Abbreviations: <bold>CA</bold> contraction area; <bold>SL</bold> spermathecal lobe; <bold>St</bold> stalk.</p></caption><fig id="F8228037" position="float" orientation="portrait"><object-id xmlns:xlink="http://www.w3.org/1999/xlink" content-type="arpha" xlink:type="simple">9DBB7542-EC5F-5A21-8D93-37745002F354</object-id><object-id xmlns:xlink="http://www.w3.org/1999/xlink" content-type="doi" xlink:type="simple">10.3897/BDJ.10.e96467.figure9a</object-id><label>Figure 9a.</label><caption><p><italic><tp:taxon-name><tp:taxon-name-part taxon-name-part-type="genus" reg="Chilobrachys">C.</tp:taxon-name-part><tp:taxon-name-part taxon-name-part-type="species" reg="guangxiensis">guangxiensis</tp:taxon-name-part></tp:taxon-name></italic> from Sanya, Hainan</p></caption><graphic xmlns:xlink="http://www.w3.org/1999/xlink" xlink:href="bdj-10-e96467-g009_a.jpg" xlink:type="simple" position="float" orientation="portrait" id="oo_764369.jpg"><uri content-type="original_file" xlink:type="simple">https://binary.pensoft.net/fig/764369</uri></graphic></fig><fig id="F8228038" position="float" orientation="portrait"><object-id xmlns:xlink="http://www.w3.org/1999/xlink" content-type="arpha" xlink:type="simple">62817582-6042-5AD7-BCE6-90F444788FD4</object-id><object-id xmlns:xlink="http://www.w3.org/1999/xlink" content-type="doi" xlink:type="simple">10.3897/BDJ.10.e96467.figure9b</object-id><label>Figure 9b.</label><caption><p><italic><tp:taxon-name><tp:taxon-name-part taxon-name-part-type="genus" reg="Chilobrachys">C.</tp:taxon-name-part><tp:taxon-name-part taxon-name-part-type="species" reg="hubei">hubei</tp:taxon-name-part></tp:taxon-name></italic> from Badong, Hubei (type locality)</p></caption><graphic xmlns:xlink="http://www.w3.org/1999/xlink" xlink:href="bdj-10-e96467-g009_b.jpg" xlink:type="simple" position="float" orientation="portrait" id="oo_764370.jpg"><uri content-type="original_file" xlink:type="simple">https://binary.pensoft.net/fig/764370</uri></graphic></fig><fig id="F8228039" position="float" orientation="portrait"><object-id xmlns:xlink="http://www.w3.org/1999/xlink" content-type="arpha" xlink:type="simple">1D568687-B986-5100-9BC8-D10732E0C5BB</object-id><object-id xmlns:xlink="http://www.w3.org/1999/xlink" content-type="doi" xlink:type="simple">10.3897/BDJ.10.e96467.figure9c</object-id><label>Figure 9c.</label><caption><p><italic><tp:taxon-name><tp:taxon-name-part taxon-name-part-type="genus" reg="Chilobrachys">C.</tp:taxon-name-part><tp:taxon-name-part taxon-name-part-type="species" reg="lubricus">lubricus</tp:taxon-name-part></tp:taxon-name></italic>, paratype</p></caption><graphic xmlns:xlink="http://www.w3.org/1999/xlink" xlink:href="bdj-10-e96467-g009_c.jpg" xlink:type="simple" position="float" orientation="portrait" id="oo_764421.jpg"><uri content-type="original_file" xlink:type="simple">https://binary.pensoft.net/fig/764421</uri></graphic></fig><fig id="F8228040" position="float" orientation="portrait"><object-id xmlns:xlink="http://www.w3.org/1999/xlink" content-type="arpha" xlink:type="simple">60632E77-0CCA-572F-81A4-F154D8621A27</object-id><object-id xmlns:xlink="http://www.w3.org/1999/xlink" content-type="doi" xlink:type="simple">10.3897/BDJ.10.e96467.figure9d</object-id><label>Figure 9d.</label><caption><p><italic><tp:taxon-name><tp:taxon-name-part taxon-name-part-type="genus" reg="Chilobrachys">C.</tp:taxon-name-part><tp:taxon-name-part taxon-name-part-type="species" reg="qishuoi">qishuoi</tp:taxon-name-part></tp:taxon-name></italic> sp. n., paratype (Ar43552)</p></caption><graphic xmlns:xlink="http://www.w3.org/1999/xlink" xlink:href="bdj-10-e96467-g009_d.jpg" xlink:type="simple" position="float" orientation="portrait" id="oo_764372.jpg"><uri content-type="original_file" xlink:type="simple">https://binary.pensoft.net/fig/764372</uri></graphic></fig></fig-group><fig id="F8228040" position="float" orientation="portrait"><object-id xmlns:xlink="http://www.w3.org/1999/xlink" content-type="arpha" xlink:type="simple">60632E77-0CCA-572F-81A4-F154D8621A27</object-id><object-id xmlns:xlink="http://www.w3.org/1999/xlink" content-type="doi" xlink:type="simple">10.3897/BDJ.10.e96467.figure9d</object-id><label>Figure 9d.</label><caption><p><italic><tp:taxon-name><tp:taxon-name-part taxon-name-part-type="genus" reg="Chilobrachys">C.</tp:taxon-name-part><tp:taxon-name-part taxon-name-part-type="species" reg="qishuoi">qishuoi</tp:taxon-name-part></tp:taxon-name></italic> sp. n., paratype (Ar43552)</p></caption><graphic xmlns:xlink="http://www.w3.org/1999/xlink" xlink:href="bdj-10-e96467-g009_d.jpg" xlink:type="simple" position="float" orientation="portrait" id="oo_764372.jpg"><uri content-type="original_file" xlink:type="simple">https://binary.pensoft.net/fig/764372</uri></graphic></fig><fig id="F8228039" position="float" orientation="portrait"><object-id xmlns:xlink="http://www.w3.org/1999/xlink" content-type="arpha" xlink:type="simple">1D568687-B986-5100-9BC8-D10732E0C5BB</object-id><object-id xmlns:xlink="http://www.w3.org/1999/xlink" content-type="doi" xlink:type="simple">10.3897/BDJ.10.e96467.figure9c</object-id><label>Figure 9c.</label><caption><p><italic><tp:taxon-name><tp:taxon-name-part taxon-name-part-type="genus" reg="Chilobrachys">C.</tp:taxon-name-part><tp:taxon-name-part taxon-name-part-type="species" reg="lubricus">lubricus</tp:taxon-name-part></tp:taxon-name></italic>, paratype</p></caption><graphic xmlns:xlink="http://www.w3.org/1999/xlink" xlink:href="bdj-10-e96467-g009_c.jpg" xlink:type="simple" position="float" orientation="portrait" id="oo_764421.jpg"><uri content-type="original_file" xlink:type="simple">https://binary.pensoft.net/fig/764421</uri></graphic></fig><fig-group id="F8205208" position="float" orientation="portrait"><caption><p>Tip of embolus of <italic><tp:taxon-name><tp:taxon-name-part taxon-name-part-type="genus" reg="Chilobrachys">Chilobrachys</tp:taxon-name-part></tp:taxon-name></italic> species in China. Abbreviations: <bold>A</bold> apical keel; <bold>EO</bold> embolic opening; <bold>PI</bold> prolateral inferior keel; <bold>PS</bold> prolateral superior keel.</p></caption><fig id="F8205213" position="float" orientation="portrait"><object-id xmlns:xlink="http://www.w3.org/1999/xlink" content-type="arpha" xlink:type="simple">FC439C5D-E1A5-554D-93AC-5C71C4A140D8</object-id><object-id xmlns:xlink="http://www.w3.org/1999/xlink" content-type="doi" xlink:type="simple">10.3897/BDJ.10.e96467.figure8a</object-id><label>Figure 8a.</label><caption><p><italic><tp:taxon-name><tp:taxon-name-part taxon-name-part-type="genus" reg="Chilobrachys">C.</tp:taxon-name-part><tp:taxon-name-part taxon-name-part-type="species" reg="dominus">dominus</tp:taxon-name-part></tp:taxon-name></italic>, holotype</p></caption><graphic xmlns:xlink="http://www.w3.org/1999/xlink" xlink:href="bdj-10-e96467-g008_a.jpg" xlink:type="simple" position="float" orientation="portrait" id="oo_757984.jpg"><uri content-type="original_file" xlink:type="simple">https://binary.pensoft.net/fig/757984</uri></graphic></fig><fig id="F8205214" position="float" orientation="portrait"><object-id xmlns:xlink="http://www.w3.org/1999/xlink" content-type="arpha" xlink:type="simple">0706ACF4-C0CB-5D4D-8059-F8EAE568E0A5</object-id><object-id xmlns:xlink="http://www.w3.org/1999/xlink" content-type="doi" xlink:type="simple">10.3897/BDJ.10.e96467.figure8b</object-id><label>Figure 8b.</label><caption><p><italic><tp:taxon-name><tp:taxon-name-part taxon-name-part-type="genus" reg="Chilobrachys">C.</tp:taxon-name-part><tp:taxon-name-part taxon-name-part-type="species" reg="guangxiensis">guangxiensis</tp:taxon-name-part></tp:taxon-name></italic> from Longzhou, Guangxi</p></caption><graphic xmlns:xlink="http://www.w3.org/1999/xlink" xlink:href="bdj-10-e96467-g008_b.jpg" xlink:type="simple" position="float" orientation="portrait" id="oo_757990.jpg"><uri content-type="original_file" xlink:type="simple">https://binary.pensoft.net/fig/757990</uri></graphic></fig><fig id="F8205215" position="float" orientation="portrait"><object-id xmlns:xlink="http://www.w3.org/1999/xlink" content-type="arpha" xlink:type="simple">AE501B15-A3A7-5A2C-89D6-91EA5F30A21E</object-id><object-id xmlns:xlink="http://www.w3.org/1999/xlink" content-type="doi" xlink:type="simple">10.3897/BDJ.10.e96467.figure8c</object-id><label>Figure 8c.</label><caption><p><italic><tp:taxon-name><tp:taxon-name-part taxon-name-part-type="genus" reg="Chilobrachys">C.</tp:taxon-name-part><tp:taxon-name-part taxon-name-part-type="species" reg="hubei">hubei</tp:taxon-name-part></tp:taxon-name></italic> from Badong, Hubei (type locality)</p></caption><graphic xmlns:xlink="http://www.w3.org/1999/xlink" xlink:href="bdj-10-e96467-g008_c.jpg" xlink:type="simple" position="float" orientation="portrait" id="oo_757991.jpg"><uri content-type="original_file" xlink:type="simple">https://binary.pensoft.net/fig/757991</uri></graphic></fig><fig id="F8205216" position="float" orientation="portrait"><object-id xmlns:xlink="http://www.w3.org/1999/xlink" content-type="arpha" xlink:type="simple">9FA62115-92D9-5884-B2D5-FF6109AA222C</object-id><object-id xmlns:xlink="http://www.w3.org/1999/xlink" content-type="doi" xlink:type="simple">10.3897/BDJ.10.e96467.figure8d</object-id><label>Figure 8d.</label><caption><p><italic><tp:taxon-name><tp:taxon-name-part taxon-name-part-type="genus" reg="Chilobrachys">C.</tp:taxon-name-part><tp:taxon-name-part taxon-name-part-type="species" reg="jinchengi">jinchengi</tp:taxon-name-part></tp:taxon-name></italic>, holotype</p></caption><graphic xmlns:xlink="http://www.w3.org/1999/xlink" xlink:href="bdj-10-e96467-g008_d.jpg" xlink:type="simple" position="float" orientation="portrait" id="oo_757992.jpg"><uri content-type="original_file" xlink:type="simple">https://binary.pensoft.net/fig/757992</uri></graphic></fig><fig id="F8205217" position="float" orientation="portrait"><object-id xmlns:xlink="http://www.w3.org/1999/xlink" content-type="arpha" xlink:type="simple">599E764C-BEEF-549D-BCD2-CE0B3AA38AF9</object-id><object-id xmlns:xlink="http://www.w3.org/1999/xlink" content-type="doi" xlink:type="simple">10.3897/BDJ.10.e96467.figure8e</object-id><label>Figure 8e.</label><caption><p><italic><tp:taxon-name><tp:taxon-name-part taxon-name-part-type="genus" reg="Chilobrachys">C.</tp:taxon-name-part><tp:taxon-name-part taxon-name-part-type="species" reg="liboensis">liboensis</tp:taxon-name-part></tp:taxon-name></italic> from Libo, Guizhou (type locality)</p></caption><graphic xmlns:xlink="http://www.w3.org/1999/xlink" xlink:href="bdj-10-e96467-g008_e.jpg" xlink:type="simple" position="float" orientation="portrait" id="oo_757993.jpg"><uri content-type="original_file" xlink:type="simple">https://binary.pensoft.net/fig/757993</uri></graphic></fig><fig id="F8205218" position="float" orientation="portrait"><object-id xmlns:xlink="http://www.w3.org/1999/xlink" content-type="arpha" xlink:type="simple">E5640179-6387-5459-A6FB-1797639DAAA8</object-id><object-id xmlns:xlink="http://www.w3.org/1999/xlink" content-type="doi" xlink:type="simple">10.3897/BDJ.10.e96467.figure8f</object-id><label>Figure 8f.</label><caption><p><italic><tp:taxon-name><tp:taxon-name-part taxon-name-part-type="genus" reg="Chilobrachys">C.</tp:taxon-name-part><tp:taxon-name-part taxon-name-part-type="species" reg="lubricus">lubricus</tp:taxon-name-part></tp:taxon-name></italic>, holotype</p></caption><graphic xmlns:xlink="http://www.w3.org/1999/xlink" xlink:href="bdj-10-e96467-g008_f.jpg" xlink:type="simple" position="float" orientation="portrait" id="oo_757994.jpg"><uri content-type="original_file" xlink:type="simple">https://binary.pensoft.net/fig/757994</uri></graphic></fig></fig-group><fig id="F8205215" position="float" orientation="portrait"><object-id xmlns:xlink="http://www.w3.org/1999/xlink" content-type="arpha" xlink:type="simple">AE501B15-A3A7-5A2C-89D6-91EA5F30A21E</object-id><object-id xmlns:xlink="http://www.w3.org/1999/xlink" content-type="doi" xlink:type="simple">10.3897/BDJ.10.e96467.figure8c</object-id><label>Figure 8c.</label><caption><p><italic><tp:taxon-name><tp:taxon-name-part taxon-name-part-type="genus" reg="Chilobrachys">C.</tp:taxon-name-part><tp:taxon-name-part taxon-name-part-type="species" reg="hubei">hubei</tp:taxon-name-part></tp:taxon-name></italic> from Badong, Hubei (type locality)</p></caption><graphic xmlns:xlink="http://www.w3.org/1999/xlink" xlink:href="bdj-10-e96467-g008_c.jpg" xlink:type="simple" position="float" orientation="portrait" id="oo_757991.jpg"><uri content-type="original_file" xlink:type="simple">https://binary.pensoft.net/fig/757991</uri></graphic></fig><fig id="F8205217" position="float" orientation="portrait"><object-id xmlns:xlink="http://www.w3.org/1999/xlink" content-type="arpha" xlink:type="simple">599E764C-BEEF-549D-BCD2-CE0B3AA38AF9</object-id><object-id xmlns:xlink="http://www.w3.org/1999/xlink" content-type="doi" xlink:type="simple">10.3897/BDJ.10.e96467.figure8e</object-id><label>Figure 8e.</label><caption><p><italic><tp:taxon-name><tp:taxon-name-part taxon-name-part-type="genus" reg="Chilobrachys">C.</tp:taxon-name-part><tp:taxon-name-part taxon-name-part-type="species" reg="liboensis">liboensis</tp:taxon-name-part></tp:taxon-name></italic> from Libo, Guizhou (type locality)</p></caption><graphic xmlns:xlink="http://www.w3.org/1999/xlink" xlink:href="bdj-10-e96467-g008_e.jpg" xlink:type="simple" position="float" orientation="portrait" id="oo_757993.jpg"><uri content-type="original_file" xlink:type="simple">https://binary.pensoft.net/fig/757993</uri></graphic></fig><fig id="F8228038" position="float" orientation="portrait"><object-id xmlns:xlink="http://www.w3.org/1999/xlink" content-type="arpha" xlink:type="simple">62817582-6042-5AD7-BCE6-90F444788FD4</object-id><object-id xmlns:xlink="http://www.w3.org/1999/xlink" content-type="doi" xlink:type="simple">10.3897/BDJ.10.e96467.figure9b</object-id><label>Figure 9b.</label><caption><p><italic><tp:taxon-name><tp:taxon-name-part taxon-name-part-type="genus" reg="Chilobrachys">C.</tp:taxon-name-part><tp:taxon-name-part taxon-name-part-type="species" reg="hubei">hubei</tp:taxon-name-part></tp:taxon-name></italic> from Badong, Hubei (type locality)</p></caption><graphic xmlns:xlink="http://www.w3.org/1999/xlink" xlink:href="bdj-10-e96467-g009_b.jpg" xlink:type="simple" position="float" orientation="portrait" id="oo_764370.jpg"><uri content-type="original_file" xlink:type="simple">https://binary.pensoft.net/fig/764370</uri></graphic></fig><fig id="F8205225" position="float" orientation="portrait"><object-id xmlns:xlink="http://www.w3.org/1999/xlink" content-type="arpha" xlink:type="simple">059E6D0C-EFD5-5551-B39E-3C7A0C82D26C</object-id><object-id xmlns:xlink="http://www.w3.org/1999/xlink" content-type="doi" xlink:type="simple">10.3897/BDJ.10.e96467.figure10</object-id><label>Figure 10.</label><caption><p>Distribution records of <italic><tp:taxon-name><tp:taxon-name-part taxon-name-part-type="genus" reg="Chilobrachys">Chilobrachys</tp:taxon-name-part></tp:taxon-name></italic> species in China: <bold>1</bold> <italic><tp:taxon-name><tp:taxon-name-part taxon-name-part-type="genus" reg="Chilobrachys">C.</tp:taxon-name-part><tp:taxon-name-part taxon-name-part-type="species" reg="dominus">dominus</tp:taxon-name-part></tp:taxon-name></italic>; <bold>2</bold> <italic><tp:taxon-name><tp:taxon-name-part taxon-name-part-type="genus" reg="Chilobrachys">C.</tp:taxon-name-part><tp:taxon-name-part taxon-name-part-type="species" reg="guangxiensis">guangxiensis</tp:taxon-name-part></tp:taxon-name></italic>; <bold>3</bold> <italic><tp:taxon-name><tp:taxon-name-part taxon-name-part-type="genus" reg="Chilobrachys">C.</tp:taxon-name-part><tp:taxon-name-part taxon-name-part-type="species" reg="hubei">hubei</tp:taxon-name-part></tp:taxon-name></italic>; <bold>4</bold> <italic><tp:taxon-name><tp:taxon-name-part taxon-name-part-type="genus" reg="Chilobrachys">C.</tp:taxon-name-part><tp:taxon-name-part taxon-name-part-type="species" reg="jinchengi">jinchengi</tp:taxon-name-part></tp:taxon-name></italic>; <bold>5</bold> <italic><tp:taxon-name><tp:taxon-name-part taxon-name-part-type="genus" reg="Chilobrachys">C.</tp:taxon-name-part><tp:taxon-name-part taxon-name-part-type="species" reg="liboensis">liboensis</tp:taxon-name-part></tp:taxon-name></italic>; <bold>6</bold> <italic><tp:taxon-name><tp:taxon-name-part taxon-name-part-type="genus" reg="Chilobrachys">C.</tp:taxon-name-part><tp:taxon-name-part taxon-name-part-type="species" reg="lubricus">lubricus</tp:taxon-name-part></tp:taxon-name></italic>; <bold>7</bold> <italic><tp:taxon-name><tp:taxon-name-part taxon-name-part-type="genus" reg="Chilobrachys">C.</tp:taxon-name-part><tp:taxon-name-part taxon-name-part-type="species" reg="qishuoi">qishuoi</tp:taxon-name-part></tp:taxon-name></italic> sp. n.</p></caption><graphic xmlns:xlink="http://www.w3.org/1999/xlink" xlink:href="bdj-10-e96467-g010.jpg" position="float" id="oo_757997.jpg" orientation="portrait" xlink:type="simple"><uri content-type="original_file" xlink:type="simple">https://binary.pensoft.net/fig/757997</uri></graphic></fig><fig id="F8228059" position="float" orientation="portrait"><object-id xmlns:xlink="http://www.w3.org/1999/xlink" content-type="arpha" xlink:type="simple">ACC3B98F-C0CA-52ED-A68B-DE391518784B</object-id><object-id xmlns:xlink="http://www.w3.org/1999/xlink" content-type="doi" xlink:type="simple">10.3897/BDJ.10.e96467.figure1</object-id><label>Figure 1.</label><caption><p><italic><tp:taxon-name><tp:taxon-name-part taxon-name-part-type="genus" reg="Chilobrachys">Chilobrachys</tp:taxon-name-part><tp:taxon-name-part taxon-name-part-type="species" reg="qishuoi">qishuoi</tp:taxon-name-part></tp:taxon-name></italic> sp. n., live. <bold>A</bold> juveniles in burrow; <bold>B</bold> habitat in the type locality; <bold>C</bold> subadult, in situ. Photos by Shuo Qi (<bold>A</bold>, <bold>B</bold>) and Yongyou Zhao (<bold>C</bold>).</p></caption><graphic xmlns:xlink="http://www.w3.org/1999/xlink" xlink:href="bdj-10-e96467-g001.jpg" position="float" id="oo_764406.jpg" orientation="portrait" xlink:type="simple"><uri content-type="original_file" xlink:type="simple">https://binary.pensoft.net/fig/764406</uri></graphic></fig></tp:treatment-sec><ref-list><ref id="B8205335"><element-citation xmlns:xlink="http://www.w3.org/1999/xlink" publication-type="article" xlink:type="simple"><person-group person-group-type="author"><name name-style="western"><surname>Yu</surname><given-names>K.</given-names></name><name name-style="western"><surname>Zhang</surname><given-names>S. Y.</given-names></name><name name-style="western"><surname>Zhang</surname><given-names>F.</given-names></name><name name-style="western"><surname>Li</surname><given-names>Z. M.</given-names></name><name name-style="western"><surname>Yang</surname><given-names>Z. Z.</given-names></name></person-group><year>2021</year><article-title>Taxonomic studies on five species of <tp:taxon-name><tp:taxon-name-part taxon-name-part-type="subfamily">Selenocosmiinae</tp:taxon-name-part></tp:taxon-name> from China (<tp:taxon-name><tp:taxon-name-part taxon-name-part-type="order">Araneae</tp:taxon-name-part></tp:taxon-name>, <tp:taxon-name><tp:taxon-name-part taxon-name-part-type="family">Theraphosidae</tp:taxon-name-part></tp:taxon-name>)</article-title><source>Faunitaxys</source><volume>9</volume><issue>33</issue><fpage>1</fpage><lpage>13</lpage></element-citation></ref></ref-list></tp:taxon-treatment>
